# Supplementary material for: Generation of a Prophage-Free Variant of the Fast-Growing Bacterium Vibrio natriegens
Source: Appl Environ Microbiol. 2019 Aug 14;85(17):e00853-19. doi: 10.1128/AEM.00853-19 (PMC6696956; doi:10.1128/AEM.00853-19)
Supplement: Supplemental file 2 [file AEM.00853-19-sd002.xlsx]

## Sheet: vnp1
No.	Replicon Accession	Start_Refseq2	Stop_RefSeq	RefSeq_Locustag	Protein_Acc.number	Length (aa)	Annotation_RefSEq	Annotation_RAST	VIRFAM hits
1	NZ_CP009977.1	936639	937874	PN96_RS04340	WP_020335513.1	411	DUF3596 domain-containing protein	Phage integrase
2	NZ_CP009977.1	937874	938104	PN96_RS04345	WP_020335512.1	76	hypothetical protein	hypothetical protein
3	NZ_CP009977.1	938208	938423	PN96_RS04350	WP_020335511.1	71	hypothetical protein	hypothetical protein
4	NZ_CP009977.1	938423	938680	PN96_RS04355	WP_020335510.1	85	hypothetical protein	hypothetical protein
5	NZ_CP009977.1	938673	938885	PN96_RS04360	WP_020335509.1	70	hypothetical protein	hypothetical protein
6	NZ_CP009977.1	938887	939264	PN96_RS04365	WP_020335508.1	125	hypothetical protein	hypothetical protein
7	NZ_CP009977.1	939315	940133	PN96_RS04370	WP_020335507.1	272	DUF2303 family protein	CPS-53 (KpLE1) prophage
8	NZ_CP009977.1	940174	940566	PN96_RS04375	WP_020335506.1	130	hypothetical protein	hypothetical protein
9	NZ_CP009977.1	940889	941278	PN96_RS04380	WP_020335505.1	129	hypothetical protein	hypothetical protein
10	NZ_CP009977.1	941271	941516	PN96_RS04385	WP_020335504.1	81	hypothetical protein	hypothetical protein
11	NZ_CP009977.1	941532	942395	PN96_RS04390	WP_020335503.1	287	hypothetical protein	Phage protein
12	NZ_CP009977.1	942425	943225	PN96_RS04395	WP_020335502.1	266	XRE family transcriptional regulator	Transcriptional regulator
13	NZ_CP009977.1	943261	943473	PN96_RS04400	WP_020335501.1	70	MULTISPECIES: hypothetical protein	hypothetical protein
14	NZ_CP009977.1	943505	944014	PN96_RS04405	WP_020335500.1	169	hypothetical protein	hypothetical protein
15	NZ_CP009977.1	944011	944202	PN96_RS04410	WP_020335499.1	63	hypothetical protein	hypothetical protein
16	NZ_CP009977.1	944207	944395	PN96_RS04415	WP_020335497.1	62	hypothetical protein	hypothetical protein
17	NZ_CP009977.1	944555	944770	PN96_RS04420	WP_020335495.1	71	hypothetical protein	hypothetical protein
18	NZ_CP009977.1	944770	945789	PN96_RS04425	WP_020335494.1	339	hypothetical protein	Phage replication initiation protein
19	NZ_CP009977.1	945949	946143	PN96_RS04435	WP_020335492.1	64	hypothetical protein	hypothetical protein
20	NZ_CP009977.1	946140	946448	PN96_RS04440	WP_020335491.1	102	hypothetical protein (*holin, predicted by PHASTER)	phage-related hypothetical protein
21	NZ_CP009977.1	946445	946750	PN96_RS04445	WP_020335490.1	101	DUF4406 domain-containing protein	hypothetical protein
22	NZ_CP009977.1	946762	947733	PN96_RS04450	WP_020335489.1	323	DUF968 domain-containing protein	FIG074102: hypothetical protein
23	NZ_CP009977.1	947815	948420	PN96_RS04455	WP_020335488.1	201	hypothetical protein	hypothetical protein
24	NZ_CP009977.1	948565	948942	PN96_RS04460	WP_020335487.1	125	hypothetical protein	hypothetical protein
25	NZ_CP009977.1	949135	949407	PN96_RS04465	WP_020335486.1	90	hypothetical protein	hypothetical protein
26	NZ_CP009977.1	949603	950292	PN96_RS04470	WP_020335485.1	229	hypothetical protein	FIG01206321: hypothetical protein
27	NZ_CP009977.1	950363	950629	PN96_RS04475	WP_020335484.1	88	hypothetical protein	hypothetical protein
28	NZ_CP009977.1	950629	951123	PN96_RS04480	WP_020335483.1	164	hypothetical protein	hypothetical protein
29	NZ_CP009977.1	951123	951302	PN96_RS04485	WP_020335482.1	59	hypothetical protein	hypothetical protein
30	NZ_CP009977.1	951338	952072	PN96_RS04490	WP_020335481.1	244	hypothetical protein	hypothetical protein	Ne1
31	NZ_CP009977.1	952174	952716	PN96_RS04495	WP_020335480.1	180	hypothetical protein	Terminase small subunit
32	NZ_CP009977.1	952688	954583	PN96_RS04500	WP_020335478.1	631	phage terminase large subunit family protein	Phage terminase, large subunit	TermL
33	NZ_CP009977.1	954584	954829	PN96_RS04505	WP_020335476.1	81	hypothetical protein	hypothetical protein	Ad1
34	NZ_CP009977.1	954834	956276	PN96_RS04510	WP_020335474.1	480	phage portal protein	Portal protein	Portal
35	NZ_CP009977.1	956254	958077	PN96_RS04515	WP_020335473.1	607	phage major capsid protein	ATP-dependent Clp protease proteolytic subunit (EC 3.4.21.92)	MCP
36	NZ_CP009977.1	958331	958630	PN96_RS04520	WP_020335471.1	99	hypothetical protein	hypothetical protein	Hc1
37	NZ_CP009977.1	958649	959071	PN96_RS04525	WP_020335470.1	140	hypothetical protein	hypothetical protein	Tc1
38	NZ_CP009977.1	959075	959599	PN96_RS04530	WP_020335469.1	174	tail fiber protein	Phage tail assembly	MTP
39	NZ_CP009977.1	959651	960076	PN96_RS04535	WP_020334693.1	141	hypothetical protein	hypothetical protein
40	NZ_CP009977.1	960139	960408	PN96_RS04540	WP_020334692.1	89	hypothetical protein	hypothetical protein
41	NZ_CP009977.1	960441	960710	PN96_RS04545	WP_020334691.1	89	hypothetical protein	hypothetical protein
42	NZ_CP009977.1	960768	963080	PN96_RS04550	WP_020334690.1	770	hypothetical protein	Phage tail length tape-measure protein 1
43	NZ_CP009977.1	963077	963685	PN96_RS04555	WP_020334689.1	202	hypothetical protein	hypothetical protein
44	NZ_CP009977.1	963682	964233	PN96_RS04560	WP_020334688.1	183	DUF2163 domain-containing protein	hypothetical protein
45	NZ_CP009977.1	964239	969227	PN96_RS04565	WP_020334687.1	1662	hypothetical protein	Phage tail fiber protein #Phage host specificity protein J
46	NZ_CP009977.1	969231	970925	PN96_RS04570	WP_020334686.1	564	hypothetical protein	conserved protein of unknown function
47	NZ_CP009977.1	970922	971554	PN96_RS04575	WP_020334685.1	210	hypothetical protein	hypothetical protein
48	NZ_CP009977.1	971752	972714	PN96_RS04580	WP_024372828.1	320	integron integrase	Integron integrase IntI4

## Sheet: vnp2
No.	Replicon Accession	Start_Refseq	Stop_RefSeq	RefSeq_Locustag	Protein_Acc.number	Length (aa)	Annotation_RefSEq	Annotation_RAST	VIRFAM hits
1	NZ_CP009977.1	1496811	1498127	PN96_RS06975	WP_020333096.1	438	SGNH/GDSL hydrolase family protein	hypothetical protein
2	NZ_CP009977.1	1498273	1498899	PN96_RS06980	WP_020333095.1	208	hypothetical protein	hypothetical protein
3	NZ_CP009977.1	1498896	1500590	PN96_RS06985	WP_020333094.1	564	hypothetical protein	conserved protein of unknown function
4	NZ_CP009977.1	1500597	1505585	PN96_RS06990	WP_020333093.1	1662	hypothetical protein	Phage tail fiber protein #Phage host specificity protein J
5	NZ_CP009977.1	1505589	1506140	PN96_RS06995	WP_020333092.1	183	DUF2163 domain-containing protein	hypothetical protein
6	NZ_CP009977.1	1506137	1506733	PN96_RS07000	WP_020333091.1	198	hypothetical protein	hypothetical protein
7	NZ_CP009977.1	1506733	1508964	PN96_RS07005	WP_020333090.1	743	hypothetical protein	FIG01206096: hypothetical protein
8	NZ_CP009977.1	1508945	1509229	PN96_RS07010	WP_020333088.1	94	hypothetical protein	hypothetical protein
9	NZ_CP009977.1	1509295	1509735	PN96_RS07015	WP_020333086.1	146	hypothetical protein	hypothetical protein
10	NZ_CP009977.1	1509741	1510241	PN96_RS07020	WP_020333085.1	166	tail protein	putative tail component of prophage CP-933O	MTP
11	NZ_CP009977.1	1510244	1510690	PN96_RS07025	WP_020333084.1	148	hypothetical protein	hypothetical protein	Tc1
12	NZ_CP009977.1	1510680	1511312	PN96_RS07030	WP_020333083.1	210	hypothetical protein	Phage tail completion protein	Ne1
13	NZ_CP009977.1	1511309	1511587	PN96_RS07035	WP_020333082.1	92	hypothetical protein	hypothetical protein	Hc1
14	NZ_CP009977.1	1511580	1511771	PN96_RS07040	WP_020333081.1	63	hypothetical protein	hypothetical protein
15	NZ_CP009977.1	1511832	1513802	PN96_RS07045	WP_020333080.1	656	phage major capsid protein	Phage major capsid protein #Fam0003	MCP
16	NZ_CP009977.1	1513774	1515327	PN96_RS07050	WP_020333079.1	517	phage portal protein	Phage-related portal protein	Portal
17	NZ_CP009977.1	1515327	1515854	PN96_RS07055	WP_020333078.1	175	hypothetical protein	FIG01217126: hypothetical protein	Ad1
18	NZ_CP009977.1	1515848	1517785	PN96_RS07060	WP_076633411.1	645	terminase	Phage terminase large subunit GpA	TermL
19	NZ_CP009977.1	1517796	1518365	PN96_RS07065	WP_020333076.1	189	hypothetical protein	Phage DNA packaging
20	NZ_CP009977.1	1518804	1520018	PN96_RS07070	WP_020333075.1	404	hypothetical protein	Phage integrase
21	NZ_CP009977.1	1520138	1520323	PN96_RS07075	WP_020333074.1	61	hypothetical protein	hypothetical protein
22	NZ_CP009977.1	1520365	1520823	PN96_RS07080	WP_020333073.1	152	hypothetical protein	hypothetical protein
23	NZ_CP009977.1	1520789	1521070	PN96_RS07085	WP_020333072.1	93	hypothetical protein	hypothetical protein
24	NZ_CP009977.1	1521200	1521877	PN96_RS07090	WP_020333071.1	225	hypothetical protein	hypothetical protein
25	NZ_CP009977.1	1521931	1522368	PN96_RS07095	WP_020333069.1	145	hypothetical protein	hypothetical protein
26	NZ_CP009977.1	1522726	1523409	PN96_RS07100	WP_020333068.1	227	GIY-YIG nuclease family protein	hypothetical protein
27	NZ_CP009977.1	1523541	1524161	PN96_RS07105	WP_020333066.1	206	hypothetical protein	hypothetical protein
28	NZ_CP009977.1	1524337	1524918	PN96_RS07110	WP_020333065.1	193	hypothetical protein	FIG01204320: hypothetical protein
29	NZ_CP009977.1	1524919	1525650	PN96_RS07115	WP_020333064.1	243	hypothetical protein	DNA replication protein DnaC
30	NZ_CP009977.1	1525647	1526420	PN96_RS07120	WP_020333063.1	257	helix-turn-helix domain-containing protein	hypothetical protein
31	NZ_CP009977.1	1526633	1527181	PN96_RS07125	WP_020333062.1	182	hypothetical protein	hypothetical protein
32	NZ_CP009977.1	1527228	1527461	PN96_RS07130	WP_020333061.1	77	MULTISPECIES: XRE family transcriptional regulator	prophage LambdaSo, transcriptional regulator, Cro/CI family
33	NZ_CP009977.1	1527552	1528220	PN96_RS07135	WP_020333060.1	222	LexA family transcriptional regulator	Phage repressor protein C2
34	NZ_CP009977.1	1528441	1528869	PN96_RS23665	WP_020333059.1	142	hypothetical protein	hypothetical protein
35	NZ_CP009977.1	1529195	1529467	PN96_RS07145	WP_020333058.1	90	hypothetical protein	hypothetical protein
36	NZ_CP009977.1	1529629	1529871	PN96_RS07150	WP_020333057.1	80	hypothetical protein	hypothetical protein
37	NZ_CP009977.1	1529868	1530269	PN96_RS07155	WP_020333056.1	133	hypothetical protein	hypothetical protein
38	NZ_CP009977.1	1530443	1530748	PN96_RS07160	WP_020333054.1	101	hypothetical protein	hypothetical protein
39	NZ_CP009977.1	1530988	1531497	PN96_RS07165	WP_061778632.1	169	hypothetical protein	hypothetical protein
40	NZ_CP009977.1	1531854	1532177	PN96_RS07170	WP_020333050.1	107	hypothetical protein	hypothetical protein
41	NZ_CP009977.1	1532267	1533310	PN96_RS07175	WP_020333049.1	347	hypothetical protein	hypothetical protein
42	NZ_CP009977.1	1533423	1534268	PN96_RS07180	WP_020333048.1	281	hypothetical protein	Intracellular protein transport protein USO1
43	NZ_CP009977.1	1534415	1535611	PN96_RS07185	WP_020333047.1	398	DUF4102 domain-containing protein	integrase, putative

## Sheet: putative_prophage3_chr2
No.	Replicon Accession	Start	Stop	Locus tag	Protein product	Length (aa)	Annotation_RefSeq	Annotation_RAST
1	NZ_CP009978.1	226721	226963	PN96_RS22650	WP_020335251.1	80	hypothetical protein	hypothetical protein
2	NZ_CP009978.1	228240	227371	PN96_RS22645	WP_020335250.1	289	aldo/keto reductase	oxidoreductase, aldo/keto reductase family
3	NZ_CP009978.1	228528	229913	PN96_RS22640	WP_020335249.1	461	F0F1 ATP synthase subunit beta	ATP synthase beta chain (EC 3.6.3.14)
4	NZ_CP009978.1	229910	230314	PN96_RS22635	WP_020335248.1	134	F0F1 ATP synthase subunit epsilon	Sodium-transporting ATPase subunit C
5	NZ_CP009978.1	230319	230588	PN96_RS22630	WP_020335247.1	89	MULTISPECIES: AtpZ/AtpI family protein	ATP synthase protein I
6	NZ_CP009978.1	230641	231282	PN96_RS22625	WP_020335246.1	213	F0F1 ATP synthase subunit A	ATP synthase F0 sector subunit a
7	NZ_CP009978.1	231275	231541	PN96_RS22620	WP_014234581.1	88	MULTISPECIES: ATP synthase F0 subunit C	ATP synthase F0 sector subunit c
8	NZ_CP009978.1	231595	232344	PN96_RS22615	WP_020335244.1	249	hypothetical protein	ATP synthase F0 sector subunit b
9	NZ_CP009978.1	232331	233827	PN96_RS22610	WP_020335243.1	498	F0F1 ATP synthase subunit alpha	ATP synthase alpha chain (EC 3.6.3.14)
10	NZ_CP009978.1	233827	234678	PN96_RS22605	WP_020335242.1	283	F0F1 ATP synthase subunit gamma	ATP synthase gamma chain (EC 3.6.3.14)
11	NZ_CP009978.1	234782	235273	PN96_RS22600	WP_020335241.1	163	hypothetical protein	hypothetical protein
12	NZ_CP009978.1	235423	236175	PN96_RS22595	WP_024372879.1	250	metallophosphoesterase	Ser/Thr protein phosphatase family protein
13	NZ_CP009978.1	237123	240518	PN96_RS22585	WP_020335239.1	1131	hypothetical protein	Large repetitive protein
14	NZ_CP009978.1	241964	240963	PN96_RS22580	WP_020335238.1	333	hypothetical protein	hypothetical protein
15	NZ_CP009978.1	242545	243480	PN96_RS22575	WP_020335237.1	311	hypothetical protein	hypothetical protein
16	NZ_CP009978.1	243956	244216	PN96_RS22565	WP_020335235.1	86	MULTISPECIES: DUF5062 family protein	FIG01200547: hypothetical protein
17	NZ_CP009978.1	244369	244953	PN96_RS22560	WP_020335234.1	194	DUF1294 domain-containing protein	protein of unknown function DUF1294
18	NZ_CP009978.1	245528	245184	PN96_RS22555	WP_020335233.1	114	hypothetical protein	hypothetical protein
19	NZ_CP009978.1	245593	245886	PN96_RS22550	WP_020335232.1	97	hypothetical protein	hypothetical protein
20	NZ_CP009978.1	245868	246008	PN96_RS22545	WP_080654303.1	46	DUF3265 domain-containing protein	hypothetical protein

## Sheet: Virfam_abbreviation
Major Capsid Protein (MCP): protein which self-assembles to form the icosahedral protein lattice called the procapsid.
Portal: forms a ring-shaped dodecamer through which the DNA is thought to enter into the procapsid. The portal dodecamer provides the docking point for an ATPase complex called terminase.
Terminase (TermL): consists in a heterodimer (a catalytic component with ATPase and endonuclease activities and a DNA-recognition component that are also called the large and small subunits respectively). It forms the packaging motor that translocates the viral dsDNA to the procapsid interior through the central portal channel.
Adaptor (Ad): is a head-completion protein that belongs to the connector and participates to the portal channel closure. The adaptor protein is directly bound to the portal dodecamer.
Head-closure (Hc): is a head-completion protein that belongs to the connector and participates to the portal channel closure. The head-closure protein is directly bound to the adaptor protein and provides the docking point for tail attachment.
Tail completion (Tc): belongs to long tails and provides the docking interface between the siphophages and myophages pre-assembled long tails and the connector.
Major Tail Protein (MTP): forms the phage's tail tube.
Sheath (only in Myophages): component of the contractile tail that surrounds the central tail tube protein. Upon infection, the sheath protein contracts enabling the tail tube protein to penetrate the cell membrane and then to inject the genetic material into the host.
