# Supplementary material for: Generation of a Prophage-Free Variant of the Fast-Growing Bacterium Vibrio natriegens
Source: Appl Environ Microbiol. 2019 Aug 14;85(17):e00853-19. doi: 10.1128/AEM.00853-19 (PMC6696956; doi:10.1128/AEM.00853-19)
Supplement: Supplemental file 3 [file AEM.00853-19-sd003.xlsx]

## Sheet: vnp1_like_prophages
Prophage name	MASH similarity to Vnp1 sequence	ANI	GenBank biosample (host)	Genbank assembly accession (host)	Host species	Prophage number as detected by PHASTER	Name of contig prophage is located on	Prophage start location on contig (nt)	Prophage end location on contig (nt)	Prophage length (nt)	GC [%]
SAMN02472057_p2	1	1	SAMN02472057	GCA_000417905.1	Vibrio natriegens NBRC 15636 = ATCC 14048 = DSM 759	2	ATFJ01000030.1, ATFJ01000037.1	n/a**	n/a**	36054***	47.44
SAMD00046757_p1	0.981331	0.996	SAMD00046757	GCA_001591085.1	Vibrio natriegens NBRC 15636 = ATCC 14048 = DSM 759	1	BCUC01000002.1	203159	239973	36815	45.11
SAMN05302747_p3	0.981331	0.996	SAMN05302747	GCA_001680025.1	Vibrio natriegens NBRC 15636 = ATCC 14048 = DSM 759	3	CP016345.1	1934824	1971638	36815	45.11
SAMN05271497_p1	0.884241	0.9066	SAMN05271497	GCA_001679745.1	Vibrio alginolyticus strain ZJ-T	1	CP016224.1	1866410	1893809	27400	47.3869
SAMD00046757_p3	0.796396	0.8232	SAMD00046757	GCA_001591085.1	Vibrio natriegens NBRC 15636 = ATCC 14048 = DSM 759	3	BCUC01000003.1	308560	347743	39184***	45.28
SAMN05302747_p2	0.796396	0.8232	SAMN05302747	GCA_001680025.1	Vibrio natriegens NBRC 15636 = ATCC 14048 = DSM 759	2	CP016345.1	1377305	1416488	39184***	45.28
SAMN02472057_p1	0.796396	0.8232	SAMN02472057	GCA_000417905.1	Vibrio natriegens NBRC 15636 = ATCC 14048 = DSM 759	1	ATFJ01000001.1, ATFJ01000002.1	n/a**	n/a**	39184***	45.28
SAMN02436162_p1	0.756239	0.8059	SAMN02436162	GCA_000153505.1	Vibrio alginolyticus 12G01	1	CH902590.1	178089	220229	42141	45.203
SAMN02603160_p1	0.87173	0.7858	SAMN02603160	GCA_000241385.1	Vibrio sp. EJY3	1	CP003241.1	2148520	2199119	50600	46.5692
SAMN02469785_p1	0.736978	0.7669	SAMN02469785	GCA_000195475.2	Vibrio coralliilyticus P1	1	AEQS01000068.1	22310	42400	20091	45.1346
SAMN08329936_p1	0.704019	0.7484	SAMN08329936	GCA_002892785.1	Vibrio diazotrophicus	1	POSH01000001.1	181534	199779	18246	44.4481
SAMN06169655_p3	0.756239	<60%	SAMN06169655	GCA_002150465.1	Vibrio parahaemolyticus	3	MUXG01000019.1	9706	43449	33744	46.2779
SAMN06160636_p3	0.704019	<60%	SAMN06160636	n/a*	Vibrio parahaemolyticus	3	NODE_4_length_466132_cov_27.5074	7285	47828	40544	44.5047
* - sequence obtained from Sequence Read Archive, assembled and stored locally in Enterobase
** - prophage manually assembled from multiple contigs
*** - sequence detected by PHASTER aligned and trimmed to match the ends of Vnp1/Vnp2 (when MASH similarity >99%)

## Sheet: vnp2_like_prophages
Prophage name	MASH similarity to Vnp2 sequence	ANI	GenBank biosample	Genbank assembly accession	Host species	Prophage number as detected by PHASTER	Name of contig prophage is located on	Prophage start location on contig (nt)	Prophage end location on contig (nt)	Prophage length (nt)	GC [%]
SAMD00046757_p3	1	1	SAMD00046757	GCA_001591085.1	Vibrio natriegens NBRC 15636 = ATCC 14048 = DSM 759	3	BCUC01000003.1	308560	347743	39184***	45.28
SAMN02472057_p1	1	1	SAMN02472057	GCA_000417905.1	Vibrio natriegens NBRC 15636 = ATCC 14048 = DSM 759	1	ATFJ01000001.1, ATFJ01000002.1	n/a**	n/a**	39184***	45.28
SAMN05302747_p2	1	1	SAMN05302747	GCA_001680025.1	Vibrio natriegens NBRC 15636 = ATCC 14048 = DSM 759	2	CP016345.1	1377305	1416488	39184***	45.28
SAMN05302750_p2	0.934028	0.9578	SAMN05302750	GCA_001680065.1	Vibrio natriegens	2	CP016349.1	1527026	1562201	35176	45.4856
SAMN02712353_p4	0.835338	0.8465	SAMN02712353	GCA_000958655.1	Vibrio parahaemolyticus	4	JMMR01000003.1	49352	84013	34662	46.1716
SAMN02472057_p2	0.796396	0.8437	SAMN02472057	GCA_000417905.1	Vibrio natriegens NBRC 15636 = ATCC 14048 = DSM 759	2	ATFJ01000030.1, ATFJ01000037.1	n/a**	n/a**	36054***	47.44
SAMN05860636_p2	0.789103	0.8101	SAMN05860636	GCA_002119505.2	Vibrio alginolyticus	2	CP017889.1	1386230	1416561	30332	46.0636
SAMN05860638_p2	0.789103	0.8101	SAMN05860638	GCA_002149105.1	Vibrio alginolyticus	2	CP017896.1	1367485	1397816	30332	46.0636
SAMN05860639_p2	0.789103	0.8101	SAMN05860639	GCA_002119545.1	Vibrio alginolyticus	2	CP017899.1	1367485	1397816	30332	46.0636
SAMN05860641_p2	0.789103	0.8101	SAMN05860641	GCA_002119565.1	Vibrio alginolyticus	2	CP017907.1	1389236	1419567	30332	46.0636
SAMN05860642_p2	0.789103	0.8101	SAMN05860642	GCA_002149085.1	Vibrio alginolyticus	2	CP017913.1	1384771	1415102	30332	46.0636
SAMN05860645_p2	0.789103	0.8101	SAMN05860645	GCA_002119585.1	Vibrio alginolyticus	2	CP017911.1	1367484	1397815	30332	46.0636
SAMN02212510_p6	0.850223	0.8073	SAMN02212510	GCA_001909305.1	Vibrio antiquarius	6	AOJB01000032.1	756717	793742	37026	44.6227
SAMN02741374_p1	0.829074	0.8063	SAMN02741374	GCA_000707145.2	Vibrio parahaemolyticus	1	JNSV02000004.1	312637	370714	58078	45.2667
SAMN04320555_p1	0.796396	0.8018	SAMN04320555	GCA_001469735.1	Vibrio alginolyticus	1	CP013484.1	386162	416625	30464	45.9132
SAMN02741392_p3	0.76989	0.7997	SAMN02741392	GCA_000707285.2	Vibrio parahaemolyticus	3	JNUK02000045.1	396392	428828	32437	46.6042
SAMEA1405636_p1	0.845777	0.7933	SAMEA1405636	n/a*	Vibrio cholerae	1	NODE_2_length_686187_cov_2.79745	353010	402348	49339	44.3179
SAMN02368290_p1	0.817731	0.7921	SAMN02368290	GCA_001727995.1	Vibrio parahaemolyticus	1	MITG01000066.1	397194	416147	18954	48.1376
SAMD00009561_p1	0.780469	0.7849	SAMD00009561	GCA_000591535.1	Vibrio parahaemolyticus TUMSAT_H03_S5	1	BAVJ01000001.1	323755	361861	38107	45.7869
SAMN01923895_p2	0.76989	0.7838	SAMN01923895	GCA_000593325.2	Vibrio parahaemolyticus VPTS-2009	2	KK081871.1	209808	232876	23069	47.3623
SAMN05860644_p6	0.789103	0.7818	SAMN05860644	GCA_002149065.1	Vibrio alginolyticus	6	CP017919.1	315499	345831	30333	46.0587
SAMN02368286_p3	0.756239	0.7801	SAMN02368286	GCA_001727925.1	Vibrio parahaemolyticus	3	MITB01000083.1	43612	75904	32293	46.6696
SAMN03799831_p1	0.835338	0.7797	SAMN03799831	GCA_001280625.1	Vibrio parahaemolyticus	1	LIRV01000011.1	532974	566199	33226	45.4253
SAMD00000394_p2	0.789103	0.7636	SAMD00000394	GCA_001310755.1	Vibrio sp. JCM 19063	2	BAXX01000039.1	6050	36574	30525	45.507
SAMN02338890_p1	0.76989	0.758	SAMN02338890	GCA_000491595.1	Vibrio parahaemolyticus S029	1	AWMG01000016.1	8424	40843	32420	46.4466
SAMEA1405485_p1	0.704019	0.7269	SAMEA1405485	n/a*	Vibrio cholerae	1	NODE_1_length_318481_cov_2.68051	286881	316405	29525	47.0381
SAMN02435859_p5	0.704019	0.7258	SAMN02435859	GCA_000153785.3	Vibrio cholerae AM-19226	5	KQ257252.1	970060	1008688	38629	45.7791
SAMN03488023_p1	0.704019	0.7241	SAMN03488023	GCA_001402655.1	Vibrio cholerae	1	LBGN01000001.1	204460	252246	47787	47.2283
SAMN05590416_p3	0.704019	0.7156	SAMN05590416	GCA_001857305.1	Vibrio cholerae	3	MIPB01000087.1	630671	667401	36731	44.8041
SAMEA1405743_p2	0.704019	0.7142	SAMEA1405743	n/a*	Vibrio cholerae	2	NODE_9_length_183644_cov_5.56729	84449	130251	45803	47.5515
SAMEA889198_p1	0.736978	0.7119	SAMEA889198	GCA_001254095.1	Vibrio cholerae	1	CWSO01000003.1	223620	260297	36678	47.3336
SAMN07451865_p2	0.704019	0.7087	SAMN07451865	GCA_002251495.1	Vibrio cholerae	2	NPOK01000002.1	283975	325155	41181	44.7342
SAMN03488011_p1	0.704019	0.7074	SAMN03488011	GCA_001402545.1	Vibrio cholerae	1	LBGB01000013.1	216081	263867	47787	47.2304
SAMN03488014_p1	0.704019	0.7074	SAMN03488014	GCA_001402285.1	Vibrio cholerae	1	LBGE01000018.1	216502	264288	47787	47.2304
SAMN07350470_p2	0.704019	0.7062	SAMN07350470	GCA_002284475.1	Vibrio cholerae	2	NMTM01000011.1	6784	34458	27675	47.6676
SAMEA1405668_p1	0.704019	0.7058	SAMEA1405668	n/a*	Vibrio cholerae	1	NODE_23_length_50039_cov_16.2931	7521	49254	41734	44.7764
SAMEA1405685_p1	0.704019	0.7056	SAMEA1405685	n/a*	Vibrio cholerae	1	NODE_22_length_50039_cov_19.6561	7521	49254	41734	44.7764
SAMEA1405681_p3	0.736978	0.7002	SAMEA1405681	n/a*	Vibrio cholerae	3	NODE_2_length_284732_cov_20.747	77173	113626	36454	47.2897
SAMN07350480_p2	0.704019	0.6993	SAMN07350480	GCA_002284205.1	Vibrio cholerae	2	NMTC01000017.1	12454	53627	41174	45.332
SAMEA1920006_p3	0.704019	0.6962	SAMEA1920006	n/a*	Vibrio cholerae	3	NODE_3_length_551937_cov_21.8298	168924	229747	60824	48.1093
SAMEA1920007_p2	0.704019	0.6962	SAMEA1920007	n/a*	Vibrio cholerae	2	NODE_3_length_551934_cov_18.4483	168924	229747	60824	48.1093
SAMEA3356149_p2	0.704019	0.6955	SAMEA3356149	n/a*	Vibrio cholerae	2	NODE_10_length_98178_cov_12.6889	54631	97110	42480	44.46
SAMEA1919981_p2	0.704019	0.6867	SAMEA1919981	n/a*	Vibrio cholerae	2	NODE_2_length_574475_cov_12.1633	321554	376388	54835	47.7706
SAMN08331724_p1	0.736978	0.6853	SAMN08331724	GCA_002892965.1	Vibrio diazotrophicus	1	POSM01000026.1	6523	58405	51883	44.6004
SAMN00989276_p1	0.704019	0.684	SAMN00989276	GCA_000348425.2	Vibrio cholerae O1 str. NHCC-008D	1	KB661847.1	484666	538452	53787	47.8703
SAMN02368403_p2	0.704019	0.6795	SAMN02368403	n/a*	Vibrio vulnificus	2	NODE_5_length_278131_cov_6.02801	241478	276408	34931	46.4573
SAMEA1405686_p3	0.704019	0.6779	SAMEA1405686	n/a*	Vibrio cholerae	3	NODE_3_length_314481_cov_10.0629	99087	159777	60691	47.8786
SAMN04296642_p1	0.704019	0.676	SAMN04296642	GCA_001597955.1	Vibrio cidicii	1	LOBP01000046.1	15424	57235	41812	49.0433
SAMN02708867_p3	0.704019	0.6628	SAMN02708867	GCA_000764355.1	Vibrio navarrensis	3	JMCH01000033.1	14566	47391	32826	48.3245
SAMN02339008_p1	0.780469	0.6627	SAMN02339008	GCA_000489255.1	Vibrio parahaemolyticus S161	1	AWHS01000095.1	2	13869	13868	49.9567
SAMN02338992_p1	0.76989	0.6609	SAMN02338992	GCA_000489575.1	Vibrio parahaemolyticus S144	1	AWII01000029.1	124	26834	26711	47.0031
SAMN02339000_p1	0.76989	0.6608	SAMN02339000	GCA_000489415.1	Vibrio parahaemolyticus S153	1	AWIA01000016.1	124	26834	26711	47.0031
SAMN03358952_p1	0.704019	0.6514	SAMN03358952	n/a*	Vibrio vulnificus	1	NODE_2_length_477497_cov_6.7374	5062	47414	42353	45.2813
SAMN02339005_p1	0.76989	0.6497	SAMN02339005	GCA_000489315.1	Vibrio parahaemolyticus S158	1	AWHV01000092.1	820	20528	19709	47.5519
SAMD00000561_p2	0.736978	0.6458	SAMD00000561	GCA_000695055.1	Vibrio sp. JCM 18905	2	BAYS01000015.1	99606	113121	13516	48.6904
SAMD00016824_p3	0.736978	0.6458	SAMD00016824	GCA_001315205.1	Vibrio sp. JCM 18905	3	BBDZ01000015.1	99606	113121	13516	48.6904
SAMN02338991_p1	0.780469	0.6448	SAMN02338991	GCA_000489595.1	Vibrio parahaemolyticus S143	1	AWIJ01000055.1	86	15448	15363	49.6387
SAMN02708868_p1	0.736978	0.6441	SAMN02708868	GCA_000764335.1	Vibrio navarrensis	1	JMCI01000133.1	3	22507	22505	51.002
SAMN02339002_p1	0.780469	0.6436	SAMN02339002	GCA_000489375.1	Vibrio parahaemolyticus S155	1	AWHY01000064.1	327	17996	17670	49.9095
SAMN02339001_p1	0.780469	0.6431	SAMN02339001	GCA_000489395.1	Vibrio parahaemolyticus S154	1	AWHZ01000077.1	734	18014	17281	46.8723
SAMN02368446_p1	0.704019	0.6408	SAMN02368446	n/a*	Vibrio vulnificus	1	NODE_2_length_489937_cov_9.38959	4805	48006	43202	46.308
SAMN03349600_p1	0.756239	0.6297	SAMN03349600	GCA_000960425.1	Vibrio sp. S512-13	1	JYOR01000081.1	1441	40328	38888	47.9171
SAMEA1405525_p4	0.756239	0.6284	SAMEA1405525	n/a*	Vibrio cholerae	4	NODE_12_length_134638_cov_1.67066	86542	126523	39982	45.3704
SAMN03349600_p2	0.756239	0.6265	SAMN03349600	GCA_000960425.1	Vibrio sp. S512-13	2	JYOR01000081.1	40643	79530	38888	47.9171
SAMN02338998_p1	0.780469	0.6242	SAMN02338998	GCA_000489455.1	Vibrio parahaemolyticus S151	1	AWIC01000088.1	4936	18812	13877	49.946
SAMN02339003_p1	0.780469	0.6242	SAMN02339003	GCA_000489355.1	Vibrio parahaemolyticus S156	1	AWHX01000086.1	4936	18827	13892	49.9568
SAMN02339016_p1	0.780469	0.6242	SAMN02339016	GCA_000489095.1	Vibrio parahaemolyticus S170	1	AWHK01000056.1	1817	19486	17670	49.9095
SAMN06184571_p2	0.736978	0.6195	SAMN06184571	GCA_002863725.1	Vibrio vulnificus	2	CP019122.1	377721	402131	24411	51.3908
SAMN06160636_p3	0.76989	0.6162	SAMN06160636	n/a*	Vibrio parahaemolyticus	3	NODE_4_length_466132_cov_27.5074	7285	47828	40544	44.5047
SAMEA1405676_p4	0.736978	0.6082	SAMEA1405676	n/a*	Vibrio cholerae	4	NODE_12_length_125919_cov_4.03649	96681	119503	22823	48.4467
SAMEA2591295_p1	0.704019	<60%	SAMEA2591295	GCA_001048515.1	Vibrio crassostreae	1	CCKB01000061.1	56404	88735	32332	44.4018
SAMEA2591297_p4	0.704019	<60%	SAMEA2591297	GCA_001048555.1	Vibrio crassostreae	4	CCKE01000109.1	278457	313720	35264	44.2689
SAMEA2591298_p2	0.704019	<60%	SAMEA2591298	GCA_001048575.1	Vibrio crassostreae	2	CCKC01000009.1	278487	313750	35264	44.2689
SAMN02338997_p1	0.76989	<60%	SAMN02338997	GCA_000489475.1	Vibrio parahaemolyticus S150	1	AWID01000018.1	9356	36066	26711	47.0031
SAMN02435842_p4	0.736978	<60%	SAMN02435842	GCA_000154025.1	Vibrio campbellii HY01	4	DS179405.1	413	43345	42933	47.467
SAMN02436162_p1	0.756239	<60%	SAMN02436162	GCA_000153505.1	Vibrio alginolyticus 12G01	1	CH902590.1	178089	220229	42141	45.203
SAMN02708867_p1	0.736978	<60%	SAMN02708867	GCA_000764355.1	Vibrio navarrensis	1	JMCH01000002.1	73937	92258	18322	49.094
SAMN03580732_p3	0.756239	<60%	SAMN03580732	GCA_001013315.1	Vibrio alginolyticus	3	LCUM01000039.1	6217	27090	20874	49.382
* - sequence obtained from Sequence Read Archive, assembled and stored locally in Enterobase
** - prophage manually assembled from multiple contigs
*** - sequence detected by PHASTER aligned and trimmed to match the ends of Vnp1/Vnp2 (when MASH similarity >99%)
