# Supplementary material for: Generation of a Prophage-Free Variant of the Fast-Growing Bacterium Vibrio natriegens
Source: Appl Environ Microbiol. 2019 Aug 14;85(17):e00853-19. doi: 10.1128/AEM.00853-19 (PMC6696956; doi:10.1128/AEM.00853-19)
Supplement: Supplemental file 4 [file AEM.00853-19-sd004.xlsx]

## Sheet: varation_analyis
Samples	Chromsome	Position	Reference sequence	Varration sequence	Score	Var_coverage	Var_frequency	Type	Frameshift	Locus_tag	Function	Upstream_feature	Downstream_feature
d_VNP1,WT,d_VNP2,d_VNP12	CP009977	1005849	T	A	1651.08	63.2	1					hypothetical protein	Predicted transcriptional regulator of the myo-inositol catabolic operon
d_VNP1,WT,d_VNP2,d_VNP12	CP009977	1692776	G	T	2036.4	59.5	1	Nonsyn		PN96_07755	Predicted signal transduction protein	UDP-2,3-diacylglucosamine diphosphatase (EC 3.6.1.54)	UPF0225 protein YchJ
d_VNP2	CP009977	199057	G	C	2828.15	91	1	Nonsyn		PN96_01005	Sigma factor RpoE negative regulatory protein RseB precursor	Sigma factor RpoE negative regulatory protein RseA	Sigma factor RpoE regulatory protein RseC
d_VNP1,WT,d_VNP2,d_VNP12	CP009977	223526	A	T	1638.69	72	1	Nonsyn		PN96_01115	RNA polymerase sigma factor RpoS	Murein hydrolase activator NlpD	DNA mismatch repair protein MutS
d_VNP1,WT,d_VNP2,d_VNP12	CP009977	2332412	C	T	1173.3	65.8	1	Synon		PN96_10685	hypothetical protein	Penicillin-insensitive murein endopeptidase	tRNA-Trp
d_VNP1	CP009977	40079	T	C	300952	12	0.52			PN96_00205	SSU rRNA ## 16S rRNA, small subunit ribosomal RNA	hypothetical protein	5S rRNA ## 5S ribosomal RNA
d_VNP1	CP009977	40088	A	G	458533	15	0.54			PN96_00205	SSU rRNA ## 16S rRNA, small subunit ribosomal RNA	hypothetical protein	5S rRNA ## 5S ribosomal RNA
d_VNP1,WT,d_VNP2,d_VNP12	CP009977	710584	TGT	TGGT	1773.35	61.5	0.95	Insertion	yes		Oligopeptide ABC transporter, permease protein OppB (TC 3.A.1.5.1)	Oligopeptide ABC transporter, substrate-binding protein OppA (TC 3.A.1.5.1)	Oligopeptide ABC transporter, permease protein OppB (TC 3.A.1.5.1)
WT	CP009977	728884	C	T	1753.03	53	1	Synon		PN96_03405	Protein of unknown function VC1106	tRNA-dihydrouridine(16) synthase	Periplasmic thiol:disulfide oxidoreductase DsbB, required for DsbA reoxidation
d_VNP1,WT,d_VNP2,d_VNP12	CP009978	1061102	C	G	1098.38	53.8	0.99	Nonsyn		PN96_19560	Transcriptional regulator, GntR family	hypothetical protein	4-hydroxyproline epimerase (EC 5.1.1.8)
d_VNP1,WT,d_VNP2,d_VNP12	CP009978	1141	GCA	GCCA	1126.45	58.5	0.97	Insertion	yes		Capsular polysaccharide synthesis enzyme CpsA, sugar transferase		hypothetical protein
d_VNP1,WT,d_VNP2,d_VNP12	CP009978	134	AT	ACT	1036.84	36.5	0.99	Insertion					Capsular polysaccharide synthesis enzyme CpsA, sugar transferase
d_VNP1,d_VNP12	CP009978	1351812	T	A	1501.48	55.5	0.99	Nonsyn		PN96_20855	Transcriptional regulator, VCA0231 ortholog	Chitodextrinase (EC 3.2.1.14)	Iron-containing alcohol dehydrogenase
d_VNP1,WT,d_VNP2,d_VNP12	CP009978	1532	CAAAAAAAC	CAAAAAAC	1736.32	60	0.98	Deletion	yes		hypothetical protein	Capsular polysaccharide synthesis enzyme CpsA, sugar transferase	Capsular polysaccharide synthesis enzyme CpsA, sugar transferase
d_VNP1,d_VNP12	CP009978	1566423	C	T	1727.05	60	1	Nonsyn		PN96_21740	Uncharacterized amino acid permease, GabP family	hypothetical protein	hypothetical protein
d_VNP1,WT,d_VNP2,d_VNP12	CP009978	162	ACA	ACCA	1005.39	39.2	0.96	Insertion					Capsular polysaccharide synthesis enzyme CpsA, sugar transferase
d_VNP1,WT,d_VNP2,d_VNP12	CP009978	207	GCA	GCCA	1076.74	38.8	0.97	Insertion					Capsular polysaccharide synthesis enzyme CpsA, sugar transferase
d_VNP1,WT,d_VNP2,d_VNP12	CP009978	219	TAA	TA	1024.93	40.2	0.97	Deletion					Capsular polysaccharide synthesis enzyme CpsA, sugar transferase
d_VNP1,WT,d_VNP2,d_VNP12	CP009978	359	GAT	GAAT	791505	37.2	0.96	Insertion					Capsular polysaccharide synthesis enzyme CpsA, sugar transferase
d_VNP1,WT,d_VNP2,d_VNP12	CP009978	412	GAA	GAAA	887.83	38.2	0.94	Insertion					Capsular polysaccharide synthesis enzyme CpsA, sugar transferase
d_VNP1,WT,d_VNP2,d_VNP12	CP009978	544	CTTTTTA	CTTTTTTA	1105.15	46.5	0.95	Insertion					Capsular polysaccharide synthesis enzyme CpsA, sugar transferase
